# Supplementary material for: Mixture of prompts learning for vision-language models
Source: Front Artif Intell. 2025 Jun 10;8:1580973. doi: 10.3389/frai.2025.1580973 (PMC12185420; doi:10.3389/frai.2025.1580973)
Supplement: Supplementary file 2 [file Data_Sheet_2.zip]

Archive with 56 entries (56 files):
- .gitignore
- README.md
- clip/__init__.py
- clip/bpe_simple_vocab_16e6.txt.gz
- clip/clip.py
- clip/model.py
- clip/simple_tokenizer.py
- configs/MoCoOp/vit_b16_c4_ep10_batch1_cls_t2t_5_wcl_25_g1_b.yaml
- configs/MoCoOp/vit_b16_c4_ep10_batch1_cls_t2t_5_wcl_25_g1_b_imagenet.yaml
- configs/MoCoOp/vit_b16_c4_ep25_batch32_cls_t2t_5_wcl_25_g1_b_lr32.yaml
- configs/MoCoOp/vit_b16_c4_ep300_batch32_cls_t2t_5_wcl_25_g1_b_lr32.yaml
- configs/MoCoOp/vit_b16_c4_ep50_batch32_cls_t2t_10_wcl_25_g1_b_lr32.yaml
- configs/datasets/caltech101.yaml
- configs/datasets/dtd.yaml
- configs/datasets/eurosat.yaml
- configs/datasets/fgvc_aircraft.yaml
- configs/datasets/food101.yaml
- configs/datasets/imagenet.yaml
- configs/datasets/imagenet_a.yaml
- configs/datasets/imagenet_r.yaml
- configs/datasets/imagenet_sketch.yaml
- configs/datasets/imagenetv2.yaml
- configs/datasets/oxford_flowers.yaml
- configs/datasets/oxford_pets.yaml
- configs/datasets/stanford_cars.yaml
- configs/datasets/sun397.yaml
- configs/datasets/ucf101.yaml
- datasets/__init__.py
- datasets/caltech101.py
- datasets/dtd.py
- datasets/eurosat.py
- datasets/fgvc_aircraft.py
- datasets/food101.py
- datasets/imagenet.py
- datasets/imagenet_a.py
- datasets/imagenet_r.py
- datasets/imagenet_sketch.py
- datasets/imagenetv2.py
- datasets/oxford_flowers.py
- datasets/oxford_pets.py
- datasets/stanford_cars.py
- datasets/sun397.py
- datasets/ucf101.py
- datasets/utils/download_datasets.py
- prompting/__init__.py
- prompting/losses.py
- prompting/moe.py
- requirements.txt
- scripts/base2new_test_moe.sh
- scripts/base2new_train_moe.sh
- scripts/baseall_test_moe.sh
- scripts/baseall_train_moe.sh
- scripts/xd_test_moe.sh
- scripts/xd_train_moe.sh
- test.py
- train.py
