# Supplementary material for: Mixture of prompts learning for vision-language models
Source: Front Artif Intell. 2025 Jun 10;8:1580973. doi: 10.3389/frai.2025.1580973 (PMC12185420; doi:10.3389/frai.2025.1580973)
Supplement: Supplementary file 2 [file Data_Sheet_2.zip › configs/MoCoOp/vit_b16_c4_ep10_batch1_cls_t2t_5_wcl_25_g1_b.yaml]

DATALOADER:
  TRAIN_X:
    BATCH_SIZE: 1
  TEST:
    BATCH_SIZE: 32
  NUM_WORKERS: 8

INPUT:
  SIZE: (224, 224)
  INTERPOLATION: "bicubic"
  PIXEL_MEAN: [0.48145466, 0.4578275, 0.40821073]
  PIXEL_STD: [0.26862954, 0.26130258, 0.27577711]
  TRANSFORMS: ["random_resized_crop", "random_flip", "normalize"]

OPTIM:
  NAME: "sgd"
  LR: 0.002 # 0.002
  MAX_EPOCH: 10
  LR_SCHEDULER: "cosine"
  WARMUP_EPOCH: 1
  WARMUP_TYPE: "constant"
  WARMUP_CONS_LR: 1e-5
  #WEIGHT_DECAY: 0.01

TRAIN:
  PRINT_FREQ: 20
  # CHECKPOINT_FREQ: 1

MODEL:
  BACKBONE:
    NAME: "ViT-B/16"

TRAINER:
  MoCoOp:
    ENABLE: True
    ENABLE_CORRECTION: True
    FINETUNE_VIT_LN: True
    N_CTX: 4
    CTX_INIT: ['A photo of a']
    PREC: "amp"
    TEXT_LOSS_WEIGHT: 5.
    GATE_LOSS_WEIGHT: 1.
