# Supplementary material for: Mixture of prompts learning for vision-language models
Source: Front Artif Intell. 2025 Jun 10;8:1580973. doi: 10.3389/frai.2025.1580973 (PMC12185420; doi:10.3389/frai.2025.1580973)
Supplement: Supplementary file 2 [file Data_Sheet_2.zip › configs/datasets/eurosat.yaml]

DATASET:
  NAME: "EuroSAT"
TRAINER:
  MoELASP:
    GROUPS: [1, 1, 2, 2,  4, 2]
    LASP_PROMPTS: [
    # ## Photos of aircraft
        # "a photo of a {}, a type of aircraft.",
        "a centered satellite photo of {}.",
    ## General photo prompts
        "a photo of a {}.",
        # "a photo of the {}.",
        "a photo of the large {}.",
        "a photo of a large {}.",
        #
        "a photo of the small {}.",
        "a photo of a small {}.",
    ## Low resolution and pixelated photos
        "a low resolution photo of the {}.",
        "a low resolution photo of a {}.",
        "a pixelated photo of the {}.",
        "a pixelated photo of a {}.",
    ## Good quality photos
        "a good photo of the {}.",
        "a good photo of a {}.",
    ]
    
