# Supplementary material for: Mixture of prompts learning for vision-language models
Source: Front Artif Intell. 2025 Jun 10;8:1580973. doi: 10.3389/frai.2025.1580973 (PMC12185420; doi:10.3389/frai.2025.1580973)
Supplement: Supplementary file 2 [file Data_Sheet_2.zip › configs/datasets/imagenet_sketch.yaml]

DATASET:
  NAME: "ImageNetSketch"
TRAINER:
  MoELASP:
    LASP_PROMPTS: [
    ## Photos of flowers
     "a photo of a {}, a type of flower.",
    # ## Photos of people doing activities
        "a photo of a person doing {}.",
    # ## Satellite photos
        "a centered satellite photo of {}.",
    # ## Photos of aircraft
        "a photo of a {}, a type of aircraft.",
    ## "Itap" (I took a picture) photos
        "itap of a {}.",
        "itap of the {}.",
    ## Photos of large objects
        "a photo of the large {}.",
        "a photo of a large {}.",
    ## Art and renditions
        "art of the {}.",
        "a rendering of a {}.",
        "a rendering of the {}.",
        # "a rendition of the {}.",
    ## Photos of small objects
        "a photo of the small {}.",
    ## General photo prompts
        "a photo of a {}.",
        # "a photo of the {}.",
        "a photo of many {}.",
    ## Low resolution and pixelated photos
        "a low resolution photo of the {}.",
        # "a low resolution photo of a {}.",
        # "a pixelated photo of the {}.",
        "a pixelated photo of a {}.",
    ## Cropped photos
        # "a cropped photo of the {}.",
        # "a cropped photo of a {}.",
    ## Bright photos
        # "a bright photo of the {}.",
    ## Good quality photos
        "a good photo of the {}.",
        "a good photo of a {}.",
    ## Close-up photos
        # "a close-up photo of the {}.",
    ## Jpeg corrupted photos
    #     "a jpeg corrupted photo of the {}.",
    # ## Blurry photos
        # "a blurry photo of a {}.",
    # ## Clean objects
    #     "a photo of the clean {}.",
    # ## Video game screenshots
        "a {} in a video game.",
    # ## Hard to see objects
        "a photo of the hard to see {}.",
    # ## Bad quality photos
    #     "a bad photo of the {}.",
    # ## Origami photos
        "a origami {}.",
    # ## Texture photos
        "{} texture.",
    ]
    GROUPS: [1, 1, 1, 1, 2, 2, 3, 1, 1, 1, 2, 2, 1, 1, 1, 1] # LARS loss
