# Supplementary material for: Mixture of prompts learning for vision-language models
Source: Front Artif Intell. 2025 Jun 10;8:1580973. doi: 10.3389/frai.2025.1580973 (PMC12185420; doi:10.3389/frai.2025.1580973)
Supplement: Supplementary file 2 [file Data_Sheet_2.zip › scripts/xd_train_moe.sh]

#!/bin/bash


# custom config
DATA=data
TRAINER=MoCoOp

DATASET=$1
SEED=$2

CFG=$3
SHOTS=1
EXP=$4


DIR=output/base2new/train_base_all/${DATASET}/shots_${SHOTS}/${TRAINER}/${CFG}/seed${SEED}_${EXP}
python train.py \
--root ${DATA} \
--seed ${SEED} \
--trainer ${TRAINER} \
--dataset-config-file configs/datasets/${DATASET}.yaml \
--config-file configs/${TRAINER}/${CFG}.yaml \
--output-dir ${DIR} \
--exp ${EXP} \
DATASET.NUM_SHOTS ${SHOTS} \
DATASET.SUBSAMPLE_CLASSES all
